# Supplementary material for: Integrating In Silico and In Vitro Approaches to Identify Natural Peptides with Selective Cytotoxicity against Cancer Cells
Source: Int J Mol Sci. 2024 Jun 21;25(13):6848. doi: 10.3390/ijms25136848 (PMC11240926; doi:10.3390/ijms25136848)
Supplement: Supplementary file 1 [file ijms-25-06848-s001.zip › IJMS_Supplementary Table S2.xlsx]

## Sheet: Table S2
Organism / Tissue	Cancer Cell Lines	ACP1	ACP2	ACP3	ACP4	ACP5	ACP6	ACP7	ACP8	ACP9	ACP10	ACP11	ACP12
Skin	A431	15.24	21.92	34.05	61.57	38.38	60.2	187.66	99.08	113.09	96.37	>1000	163.61
Lung	H1299	18.02	14.21	15.43	44.19	69.8	23.52	92.4	79.77	152.74	39.8	52.62	65.18
	A549	31.86	42.04	48.62	47.54	44.52	71.31	87.99	39.59	128.03	176.78	>1000	>1000
	H596	75.26	68.77	45.1	64.28	121.86	22.18	15.01	52.74	130.87	103.52	128.28	53.34
	H1650	36.36	32.52	70.82	50.52	35.97	39.06	81.13	80.54	167.44	60.35	91.89	152.78
	H1975	32.02	33.34	62.11	57.41	33.09	51.09	116.1	83	185.98	74.18	172.65	181.29
Colon	HCT116	32.03	41.74	16.54	34.2	180.49	21.89	18.92	77.31	91.73	194.08	276.19	38.79
	HT29	31.85	15.51	47.07	43.04	34.8	155.9	467.16	78.03	136.9	36.87	70.73	41.04
	SW480	110.64	38.67	31.66	31.32	31.67	56.09	11.89	22.6	46.63	117.98	114.21	232.78
	LS123	73.36	69.92	73.96	68.22	109.03	87.97	49.76	46.1	78.71	151.79	170.71	227.8
	Colo205	20.3	13.93	162.79	37.19	19.1	55.73	124.48	52.23	47.67	24.21	93.11	56.97
Liver	HepG2	48.66	39.86	29.44	21.36	20.18	48.61	24.19	40.29	24.52	49.13	64.61	120.91
	Mahlavu	99.15	51.41	32.23	25.14	55.25	76.74	35.68	64.95	40.46	124.75	67.92	143.82
Breast	MCF-7	75.07	267.05	62.71	214.92	75.58	66.01	17.45	30.25	61.9	66.09	66.09	827.95
	Hs578T	93.11	64.93	131.86	62.29	45.42	137.17	45.66	158.9	115.97	104.39	>1000	454.57
	SKBR3	66.59	44.96	67.12	40.05	112.2	48.16	20.34	45.86	170.71	275.18	239.82	113.2
	BT474	43.24	54.45	11.69	133.23	66.87	48.28	37.71	56.64	70.03	43.89	435.38	360.07
	MDA-MB-231	246.02	132.45	49.67	44.31	165.87	43.55	5.66	64.38	319.3	326.36	255.33	48.76
Stomach	AGS	192.77	90.76	154.33	36.62	49.04	66.25	35.94	66.12	82.25	253.02	32.12	48.98
Endometrium	HEC-1-A	38.77	27.69	8.78	15.87	45.83	24.49	22.17	8.96	23.66	22.8	108.36	27.51
Ovarian	SKOV-3	72.85	229.64	301.13	>600	345.87	317.03	24.75	27.39	402.18	308.42	308.42	485.95
	TOV-21G	58.23	46.72	38.3	62.67	32.28	82.36	51.4	70.61	59.44	80.87	150.53	137.47
Hypopharynx	FaDu	24.74	34.23	11.72	27.2	84.5	16.12	14.97	74.12	62.05	69.03	155.32	37.19
Peripheral blood leukocytes	K562	34.89	92.07	35.96	67.7	60.87	41.84	21.14	17.39	42.79	101.19	121.39	53.6
	HL-60	42.88	36.2	26.57	27.37	43.53	102.74	33.32	16.52	50.41	15.186	121.43	41.11
	Daudi	24.02	15.11	60.96	48.19	34.05	75.07	81.77	81.84	96.29	55.8	75.37	46.43
	Jurkat	72.73	41.72	132.5	75.53	37.02	148.52	86.92	65.52	76.63	84.33	182.86	208.42
Pancreas	Panc-1	33.15	24.51	47.89	36.35	17.36	69.64	120.32	52.51	261.03	53.65	105.32	255.34
	HPAC	66.1	60.18	42.29	81.79	67.48	53.69	36.57	52.77	139.93	59.76	160.68	105.08
	BxPc-3	140.09	116.29	140.11	158.5	158.57	161.5	96.96	118.15	189.52	214.56	131.91	368.68
	CFPAC-1	165.56	243.83	140.63	217.74	153.87	243.95	107.81	258.26	159.8	158.59	408.43	370.97
Fibrosarcoma	HT1080	41.59	63.89	180.87	155.53	132.83	90.47	40.58	24.99	171.21	94.31	111.03	301.87
Prostate	DU145	34.08	24.87	29.64	34.52	26	46.3	78.72	32.1	99.72	135.47	172.09	247.78
Brain	DBTRG	38.61	55.7	113.8	61.15	62.36	66.15	51.25	35.56	112.6	65.78	27.31	62.84
Oral cavity	OECM-1	60.21	48.49	80.08	45.69	21.86	66.39	131.14	51.5	126.16	103.22	63.82	95.49
Bone	MG-63	71.52	144.63	146.85	77.01	114.32	50.54	35.66	75.13	165.78	142.83	200.75	194.31
	SW1353	57.89	67.24	63.91	142.6	85.02	103.24	62.4	56.11	155.45	171.76	314.03	360.66
